# Supplementary material for: Frankincense and myrrh and their bioactive compounds ameliorate the multiple myeloma through regulation of metabolome profiling and JAK/STAT signaling pathway based on U266 cells
Source: BMC Complement Med Ther. 2020 Mar 23;20:96. doi: 10.1186/s12906-020-2874-0 (PMC7092432; doi:10.1186/s12906-020-2874-0)
Supplement: Supplementary file 1 — Additional file 1.Figure S1-S15 Untreated GAPDH, p-JAK1, JAK1, p-STAT3 and STAT3 protein bands images (n=3). [file 12906_2020_2874_MOESM1_ESM.zip]

Archive with 15 entries (15 files):
- 12906_2020_2874_MOESM1_ESM/Figure S1.tif
- 12906_2020_2874_MOESM1_ESM/Figure S10.tif
- 12906_2020_2874_MOESM1_ESM/Figure S11.tif
- 12906_2020_2874_MOESM1_ESM/Figure S12.tif
- 12906_2020_2874_MOESM1_ESM/Figure S13.tif
- 12906_2020_2874_MOESM1_ESM/Figure S14.tif
- 12906_2020_2874_MOESM1_ESM/Figure S15.tif
- 12906_2020_2874_MOESM1_ESM/Figure S2.tif
- 12906_2020_2874_MOESM1_ESM/Figure S3.tif
- 12906_2020_2874_MOESM1_ESM/Figure S4.tif
- 12906_2020_2874_MOESM1_ESM/Figure S5.tif
- 12906_2020_2874_MOESM1_ESM/Figure S6.tif
- 12906_2020_2874_MOESM1_ESM/Figure S7.tif
- 12906_2020_2874_MOESM1_ESM/Figure S8.tif
- 12906_2020_2874_MOESM1_ESM/Figure S9.tif
